# Supplementary material for: Anomalous Water-Sorption Kinetics in ASDs
Source: Pharmaceutics. 2022 Sep 7;14(9):1897. doi: 10.3390/pharmaceutics14091897 (PMC9505135; doi:10.3390/pharmaceutics14091897)
Supplement: Supplementary file 1 [file pharmaceutics-14-01897-s001.zip]

Archive with 1 entries (1 files):
- pharmaceutics-1863827-supplementary.pdf
